# Supplementary material for: Triazole Derivatives Target 14α–Demethylase (LDM) Enzyme in Candida albicans Causing Ergosterol Biosynthesis Inhibition
Source: J Fungi (Basel). 2022 Jun 29;8(7):688. doi: 10.3390/jof8070688 (PMC9323696; doi:10.3390/jof8070688)
Supplement: Supplementary file 1 [file jof-08-00688-s001.zip]

Archive with 1 entries (1 files):
- jof-1714292-supplementary resubmitted.pdf
